# Supplementary material for: Identification of osteoarthritis-characteristic genes and immunological micro-environment features through bioinformatics and machine learning-based approaches
Source: BMC Med Genomics. 2023 Oct 7;16:236. doi: 10.1186/s12920-023-01672-y (PMC10559406; doi:10.1186/s12920-023-01672-y)
Supplement: Supplementary file 1 — Additional file 1. [file 12920_2023_1672_MOESM1_ESM.zip]

Archive with 9 entries (8 files):
- Supplementary material/
- Supplementary material/1module_green.txt
- Supplementary material/2GO.txt
- Supplementary material/2KEGG.txt
- Supplementary material/3λ.txt
- Supplementary material/4diffgene.txt
- Supplementary material/5PCA.normalzie.pdf
- Supplementary material/5PCA.preNorm.pdf
- Supplementary material/Explanation of supplementary files.docx
