# Supplementary material for: Identification of osteoarthritis-characteristic genes and immunological micro-environment features through bioinformatics and machine learning-based approaches
Source: BMC Med Genomics. 2023 Oct 7;16:236. doi: 10.1186/s12920-023-01672-y (PMC10559406; doi:10.1186/s12920-023-01672-y)
Supplement: Supplementary file 1 — Additional file 1. [file 12920_2023_1672_MOESM1_ESM.zip › Supplementary material/1module_green.txt]

ACADL
ACPL2
ACPP
ACSS1
ADAMTS2
ADAMTS6
ADM
ADM2
ADSSL1
AEBP1
ALDH1L1
AMTN
ANGPTL2
ANK3
AOC2
ARHGAP9
ARHGDIB
ARSI
ATRNL1
BAALC
BEST1
BFSP1
BMP6
BNIP3
BOC
BTBD16
C10orf10
C11orf35
C15orf48
C19orf35
C6orf123
CA9
CCBP2
CCDC129
CCDC80
CD300C
CD55
CDH10
CDH19
CDKN3
CECR7
CHI3L1
CHST10
CHST13
CHST6
CHSY3
CILP
CILP2
CISH
CITED4
CLCF1
CLEC3A
CLIC3
COBL
COCH
COL13A1
COL15A1
COL2A1
COL5A1
COL6A1
COL7A1
CRLF1
CRTAC1
CSDC2
CTHRC1
CXCL14
CYP4F11
CYP4F22
CYR61
CYTL1
DACT2
DAPK2
DBNDD1
DDIT3
DDIT4
DHDH
DHRS3
DIO2
DMBT1
DNER
DUSP14
DYSF
ECM2
EFEMP1
EFNB3
ELL2
ENO2
EPYC
ETS2
F5
FAM84B
FBLN1
FBLN5
FGF1
FGF18
FGF9
FGL2
FIBIN
FILIP1
FOSL1
FRMPD4
FST
FSTL3
FZD8
G0S2
GADD45A
GAS1
GDF10
GDF5
GFRA2
GINS3
GLRB
GLRX
GLT25D2
GPR56
GPRC5A
GREM1
GUCY1A3
H19
HAPLN1
HERC5
HES6
HOMER2
HPN
HSPA8
HTRA1
HTRA3
IFIT1
IGFBP1
IGFBP4
IGFBP7
IL11
IL6R
INSC
IRS2
KAL1
KBTBD11
KCNJ6
KCNK17
KCNK7
KCNN4
KIAA1683
KIT
KRT17
LAMA5
LAMB3
LCTL
LEPREL1
LGR6
LIF
LMO3
LOC399715
LOXL3
LPAR4
LRP1B
LUM
MAFF
MARCH3
MATN3
MEG3
MKNK2
MX1
MYBPH
MYO7A
MYOC
NDP
NFKBIA
NGF
NIP7
NOD2
NOTCH3
NR1D1
NT5E
NTF3
OGN
OMD
P2RY6
P4HA3
PANX2
PAPPA
PART1
PCDH17
PDE2A
PDGFC
PDK4
PDLIM7
PEBP4
PID1
PIM2
PLAT
PLAUR
PPFIA4
PPIC
PPP1R14C
PSAT1
PTGES
PTHLH
R3HDML
RAB38
RAB3IL1
RAI14
RARRES1
RARRES3
RASD1
RASSF7
RCAN1
RND1
RNF39
SAA1
SCHIP1
SDC1
SEMA3C
SERPINA5
SERPINE1
SERPINE2
SERTAD4
SESN2
SEZ6L2
SGSM1
SH3GL3
SHC4
SLC16A10
SLC25A28
SLC25A37
SLC2A1
SLC2A5
SLC38A3
SLC38A5
SLC43A2
SLC6A12
SLC7A5
SLC7A8
SMOC1
SMOC2
SOD2
SOX11
SOX13
SPOCK1
SPP1
SRPX2
ST6GALNAC5
STAC2
STC1
STK32B
STX11
STX1A
SYT11
SYT17
TBC1D2B
TF
TFCP2L1
TFPI
TGM2
TIAM2
TIMP3
TINAGL1
TIPARP
TMOD1
TNFAIP6
TNFRSF11B
TNFSF11
TNNI2
TREM1
TSPAN17
TSPAN2
TXNIP
UCN2
UCP2
VEGFA
VIT
VSIG2
VSNL1
WNT7B
ZC3H12A
ZFAND5
ZNF395
