# Supplementary material for: Identification of osteoarthritis-characteristic genes and immunological micro-environment features through bioinformatics and machine learning-based approaches
Source: BMC Med Genomics. 2023 Oct 7;16:236. doi: 10.1186/s12920-023-01672-y (PMC10559406; doi:10.1186/s12920-023-01672-y)
Supplement: Supplementary file 1 — Additional file 1. [file 12920_2023_1672_MOESM1_ESM.zip › Supplementary material/2GO.txt]

ONTOLOGY	ID	Description	GeneRatio	BgRatio	pvalue	p.adjust	qvalue	geneID	Count
BP	GO:0042476	odontogenesis	8/77	130/18723	6.1221164244997e-08	8.57465912496627e-05	7.28301355804758e-05	HTRA1/ADM/TNC/SERPINE1/TNFRSF11B/COL1A2/AMTN/COL1A1	8
BP	GO:0033273	response to vitamin	7/77	93/18723	1.07519236676693e-07	8.57465912496627e-05	7.28301355804758e-05	STC2/SPP1/CCND1/TNC/COL1A1/POSTN/PENK	7
BP	GO:0007584	response to nutrient	8/77	174/18723	5.77374129488864e-07	0.000306970578844913	0.00026073000163234	STC2/SPP1/CCND1/TNC/TNFRSF11B/COL1A1/POSTN/PENK	8
BP	GO:0071559	response to transforming growth factor beta	9/77	256/18723	1.04130752177036e-06	0.000415221374305933	0.00035267441592591	SOX11/HTRA1/MXRA5/COL1A2/CLEC3B/COL3A1/COL1A1/POSTN/PENK	9
BP	GO:0031099	regeneration	8/77	198/18723	1.53055926810447e-06	0.000488248406525327	0.000414701005905359	IGFBP1/SPP1/ADM/CCND1/TNC/APOD/THY1/POSTN	8
BP	GO:0042475	odontogenesis of dentin-containing tooth	6/77	90/18723	1.87876076377864e-06	0.000499437236371156	0.000424204404032125	HTRA1/ADM/TNC/SERPINE1/TNFRSF11B/AMTN	6
BP	GO:0031667	response to nutrient levels	11/77	474/18723	3.61336538123997e-06	0.000681352433167143	0.000578716767190967	STC2/SPP1/DDIT3/ADM/CCND1/TNC/TNFRSF11B/RARRES2/COL1A1/POSTN/PENK	11
BP	GO:0030198	extracellular matrix organization	9/77	301/18723	3.94101398096802e-06	0.000681352433167143	0.000578716767190967	COL15A1/FAP/TGFBI/VIT/TNFRSF11B/COL1A2/COL3A1/COL1A1/POSTN	9
BP	GO:0043062	extracellular structure organization	9/77	302/18723	4.04873759559807e-06	0.000681352433167143	0.000578716767190967	COL15A1/FAP/TGFBI/VIT/TNFRSF11B/COL1A2/COL3A1/COL1A1/POSTN	9
BP	GO:0045229	external encapsulating structure organization	9/77	304/18723	4.27180208882221e-06	0.000681352433167143	0.000578716767190967	COL15A1/FAP/TGFBI/VIT/TNFRSF11B/COL1A2/COL3A1/COL1A1/POSTN	9
BP	GO:0031102	neuron projection regeneration	5/77	60/18723	4.72059613035795e-06	0.000684486438901903	0.000581378681317768	SPP1/ADM/TNC/APOD/THY1	5
BP	GO:0071560	cellular response to transforming growth factor beta stimulus	8/77	250/18723	8.58868713104318e-06	0.000927205331766188	0.000787535563097234	SOX11/HTRA1/COL1A2/CLEC3B/COL3A1/COL1A1/POSTN/PENK	8
BP	GO:0042060	wound healing	10/77	422/18723	8.67489009371328e-06	0.000927205331766188	0.000787535563097234	DYSF/FAP/SERPINE2/TNC/SERPINE1/HBB/TNFRSF12A/COL3A1/COL1A1/POSTN	10
BP	GO:0010812	negative regulation of cell-substrate adhesion	5/77	68/18723	8.78214220592642e-06	0.000927205331766188	0.000787535563097234	SERPINE1/APOD/SPOCK1/COL1A1/POSTN	5
BP	GO:0048608	reproductive structure development	10/77	424/18723	9.03996299487232e-06	0.000927205331766188	0.000787535563097234	STC2/HTRA1/SPP1/SERPINE2/ADM/CCND1/TNC/ASPM/TPPP3/CRIP1	10
BP	GO:0061458	reproductive system development	10/77	427/18723	9.61248518134703e-06	0.000927205331766188	0.000787535563097234	STC2/HTRA1/SPP1/SERPINE2/ADM/CCND1/TNC/ASPM/TPPP3/CRIP1	10
BP	GO:0071295	cellular response to vitamin	4/77	33/18723	9.88243927274307e-06	0.000927205331766188	0.000787535563097234	TNC/COL1A1/POSTN/PENK	4
BP	GO:0033280	response to vitamin D	4/77	35/18723	1.25666958912926e-05	0.00111354888592287	0.000945809217081493	STC2/SPP1/TNC/PENK	4
BP	GO:0010755	regulation of plasminogen activation	3/77	13/18723	1.85690256255696e-05	0.00155882083540965	0.00132400753352399	SERPINE2/SERPINE1/CLEC3B	3
BP	GO:0007162	negative regulation of cell adhesion	8/77	303/18723	3.42765114178555e-05	0.00251306181492058	0.00213450622392528	SERPINE2/TGFBI/TNC/SERPINE1/APOD/SPOCK1/COL1A1/POSTN	8
BP	GO:0010810	regulation of cell-substrate adhesion	7/77	221/18723	3.46416608032514e-05	0.00251306181492058	0.00213450622392528	VIT/SERPINE1/APOD/SPOCK1/THY1/COL1A1/POSTN	7
BP	GO:0031670	cellular response to nutrient	4/77	45/18723	3.46629215851114e-05	0.00251306181492058	0.00213450622392528	TNC/COL1A1/POSTN/PENK	4
BP	GO:0008217	regulation of blood pressure	6/77	186/18723	0.000117135975297081	0.00780315101118884	0.00662772173001157	ADM/RARRES2/HBB/COL1A2/ANPEP/POSTN	6
BP	GO:0031589	cell-substrate adhesion	8/77	363/18723	0.000121297212513588	0.00780315101118884	0.00662772173001157	VIT/SERPINE1/APOD/SPOCK1/THY1/COL3A1/COL1A1/POSTN	8
BP	GO:0031639	plasminogen activation	3/77	24/18723	0.000127198699868909	0.00780315101118884	0.00662772173001157	SERPINE2/SERPINE1/CLEC3B	3
BP	GO:0043567	regulation of insulin-like growth factor receptor signaling pathway	3/77	24/18723	0.000127198699868909	0.00780315101118884	0.00662772173001157	IGFBP1/IGFBP3/IGFBP4	3
BP	GO:0016049	cell growth	9/77	482/18723	0.00015746023502433	0.00896780794919042	0.00761694032708006	NGF/IGFBP1/SPP1/SERPINE2/FRZB/CISH/SPOCK1/IGFBP4/POSTN	9
BP	GO:0046697	decidualization	3/77	26/18723	0.000162433378568703	0.00896780794919042	0.00761694032708006	STC2/SPP1/TPPP3	3
BP	GO:0050878	regulation of body fluid levels	8/77	379/18723	0.000163051053621644	0.00896780794919042	0.00761694032708006	KCNN4/FAP/SERPINE2/ADM/CCND1/SERPINE1/HBB/COL3A1	8
BP	GO:0001503	ossification	8/77	408/18723	0.000268808035301716	0.0142916272102079	0.0121388049625722	SOX11/SPP1/TNC/COL1A2/CLEC3B/COL1A1/CHRDL2/PENK	8
BP	GO:0001558	regulation of cell growth	8/77	414/18723	0.000296513731087159	0.0152561097123877	0.0129580024417377	NGF/IGFBP1/SPP1/SERPINE2/FRZB/CISH/SPOCK1/IGFBP4	8
BP	GO:0001890	placenta development	5/77	144/18723	0.000317891195195081	0.0158448892605048	0.0134580910597391	STC2/HTRA1/SPP1/ADM/TPPP3	5
BP	GO:0045444	fat cell differentiation	6/77	229/18723	0.000360440189616927	0.0174212758314848	0.0147970183105896	IL11/DDIT3/FRZB/CCND1/RARRES2/DIO2	6
BP	GO:0001893	maternal placenta development	3/77	35/18723	0.000398158262647205	0.0186783067330086	0.0158646960999057	STC2/SPP1/TPPP3	3
BP	GO:0001764	neuron migration	5/77	156/18723	0.000459039246137914	0.0208189872826334	0.0176829147881532	DDIT4/ASPM/DNER/SPOCK1/COL3A1	5
BP	GO:0048009	insulin-like growth factor receptor signaling pathway	3/77	37/18723	0.000469895637727149	0.0208189872826334	0.0176829147881532	IGFBP1/IGFBP3/IGFBP4	3
BP	GO:0070482	response to oxygen levels	7/77	347/18723	0.000559158051824719	0.0234106302502122	0.0198841650764053	STC2/ADM/DDIT4/PDLIM1/COL1A1/POSTN/PENK	7
BP	GO:0061448	connective tissue development	6/77	252/18723	0.000597781267263531	0.0234106302502122	0.0198841650764053	EFEMP1/FRZB/TGFBI/COL1A1/CRIP1/CHRDL2	6
BP	GO:1903035	negative regulation of response to wounding	4/77	94/18723	0.000609278502652608	0.0234106302502122	0.0198841650764053	FAP/SPP1/SERPINE2/SERPINE1	4
BP	GO:0060828	regulation of canonical Wnt signaling pathway	6/77	253/18723	0.0006103252522176	0.0234106302502122	0.0198841650764053	IGFBP1/DDIT3/FRZB/ASPM/IGFBP4/COL1A1	6
BP	GO:1903034	regulation of response to wounding	5/77	167/18723	0.000625842764727761	0.0234106302502122	0.0198841650764053	FAP/SPP1/SERPINE2/SERPINE1/TNFRSF12A	5
BP	GO:0001953	negative regulation of cell-matrix adhesion	3/77	41/18723	0.000637101641011675	0.0234106302502122	0.0198841650764053	SERPINE1/APOD/POSTN	3
BP	GO:0061564	axon development	8/77	467/18723	0.000658242233213736	0.0234106302502122	0.0198841650764053	NGF/TSPAN2/SPP1/TNC/TUBB3/NOTCH3/APOD/THY1	8
BP	GO:1901655	cellular response to ketone	4/77	96/18723	0.00065961389895893	0.0234106302502122	0.0198841650764053	SPP1/TNC/DDIT4/POSTN	4
BP	GO:0031214	biomineral tissue development	5/77	169/18723	0.000660488000789687	0.0234106302502122	0.0198841650764053	SPP1/COL1A2/CLEC3B/AMTN/COL1A1	5
BP	GO:0110148	biomineralization	5/77	171/18723	0.000696551811931941	0.0241521769572053	0.0205140087404212	SPP1/COL1A2/CLEC3B/AMTN/COL1A1	5
BP	GO:0010721	negative regulation of cell development	5/77	180/18723	0.000877387156751416	0.0285949404419388	0.0242875356203764	SOX11/SPP1/FRZB/THY1/POSTN	5
BP	GO:0033197	response to vitamin E	2/77	11/18723	0.000896393117302158	0.0285949404419388	0.0242875356203764	CCND1/COL1A1	2
BP	GO:0042447	hormone catabolic process	2/77	11/18723	0.000896393117302158	0.0285949404419388	0.0242875356203764	SPP1/DIO2	2
BP	GO:0043589	skin morphogenesis	2/77	11/18723	0.000896393117302158	0.0285949404419388	0.0242875356203764	COL1A2/COL1A1	2
BP	GO:0042117	monocyte activation	2/77	12/18723	0.00107280648478361	0.0329871718861308	0.0280181423642635	DYSF/MT1G	2
BP	GO:0030195	negative regulation of blood coagulation	3/77	49/18723	0.00107544384832527	0.0329871718861308	0.0280181423642635	FAP/SERPINE2/SERPINE1	3
BP	GO:0051216	cartilage development	5/77	190/18723	0.00111706307806334	0.0336172756511515	0.0285533303171305	EFEMP1/FRZB/TGFBI/COL1A1/CHRDL2	5
BP	GO:1900047	negative regulation of hemostasis	3/77	50/18723	0.00114072213605454	0.0336935519816109	0.0286181167466314	FAP/SERPINE2/SERPINE1	3
BP	GO:1901654	response to ketone	5/77	194/18723	0.00122539345281477	0.0355364101316284	0.0301833755745954	SPP1/CCND1/TNC/DDIT4/POSTN	5
BP	GO:0031103	axon regeneration	3/77	52/18723	0.00127866468618054	0.0364191102581778	0.0309331099833525	SPP1/TNC/APOD	3
BP	GO:0007566	embryo implantation	3/77	53/18723	0.00135139763080931	0.0371634348472561	0.0315653130826059	STC2/SPP1/TPPP3	3
BP	GO:0050819	negative regulation of coagulation	3/77	53/18723	0.00135139763080931	0.0371634348472561	0.0315653130826059	FAP/SERPINE2/SERPINE1	3
BP	GO:0051917	regulation of fibrinolysis	2/77	14/18723	0.00147130646858622	0.0397751494473733	0.0337836115088398	FAP/SERPINE1	2
BP	GO:0060070	canonical Wnt signaling pathway	6/77	303/18723	0.00154753511322058	0.0411386417597805	0.034941713872191	IGFBP1/DDIT3/FRZB/ASPM/IGFBP4/COL1A1	6
BP	GO:0001666	response to hypoxia	6/77	307/18723	0.00165383276120653	0.0432436599036789	0.036729642168642	STC2/ADM/DDIT4/PDLIM1/POSTN/PENK	6
BP	GO:0015671	oxygen transport	2/77	15/18723	0.00169314330816449	0.0435574770406832	0.0369961873957164	HBB/HBA2	2
BP	GO:0001952	regulation of cell-matrix adhesion	4/77	128/18723	0.00191859741012931	0.0474528834510744	0.0403048084484624	SERPINE1/APOD/THY1/POSTN	4
BP	GO:0070571	negative regulation of neuron projection regeneration	2/77	16/18723	0.00192987277255683	0.0474528834510744	0.0403048084484624	SPP1/THY1	2
BP	GO:0031638	zymogen activation	3/77	60/18723	0.00193381656697168	0.0474528834510744	0.0403048084484624	SERPINE2/SERPINE1/CLEC3B	3
BP	GO:0009612	response to mechanical stimulus	5/77	216/18723	0.00196564897131897	0.0475031834735419	0.0403475315165474	SERPINE2/TNC/COL3A1/COL1A1/POSTN	5
BP	GO:0007596	blood coagulation	5/77	217/18723	0.0020056335431379	0.047565406108484	0.0404003812318884	FAP/SERPINE2/SERPINE1/HBB/COL3A1	5
BP	GO:0030199	collagen fibril organization	3/77	61/18723	0.0020278668434965	0.047565406108484	0.0404003812318884	COL1A2/COL3A1/COL1A1	3
BP	GO:0036293	response to decreased oxygen levels	6/77	322/18723	0.0021027068230048	0.0478311864927365	0.0406261257324876	STC2/ADM/DDIT4/PDLIM1/POSTN/PENK	6
BP	GO:0060135	maternal process involved in female pregnancy	3/77	62/18723	0.00212471968770873	0.0478311864927365	0.0406261257324876	STC2/SPP1/TPPP3	3
BP	GO:0044706	multi-multicellular organism process	5/77	220/18723	0.00212916253353247	0.0478311864927365	0.0406261257324876	STC2/SPP1/SERPINE2/ADM/TPPP3	5
BP	GO:0007599	hemostasis	5/77	222/18723	0.00221454687539059	0.0483863324143559	0.0410976471323386	FAP/SERPINE2/SERPINE1/HBB/COL3A1	5
BP	GO:0050817	coagulation	5/77	222/18723	0.00221454687539059	0.0483863324143559	0.0410976471323386	FAP/SERPINE2/SERPINE1/HBB/COL3A1	5
BP	GO:0061041	regulation of wound healing	4/77	134/18723	0.00226696692904623	0.0486709472209631	0.0413393889281501	FAP/SERPINE2/SERPINE1/TNFRSF12A	4
BP	GO:0030111	regulation of Wnt signaling pathway	6/77	328/18723	0.0023059891285542	0.0486709472209631	0.0413393889281501	IGFBP1/DDIT3/FRZB/ASPM/IGFBP4/COL1A1	6
BP	GO:0016055	Wnt signaling pathway	7/77	444/18723	0.0023191172343531	0.0486709472209631	0.0413393889281501	IGFBP1/DDIT3/FRZB/CCND1/ASPM/IGFBP4/COL1A1	7
BP	GO:0198738	cell-cell signaling by wnt	7/77	446/18723	0.00237820537880018	0.049262825703718	0.0418421096721234	IGFBP1/DDIT3/FRZB/CCND1/ASPM/IGFBP4/COL1A1	7
BP	GO:0070613	regulation of protein processing	3/77	65/18723	0.00243238109780641	0.0494202828638402	0.0419758482400675	SERPINE2/SERPINE1/CLEC3B	3
BP	GO:0090090	negative regulation of canonical Wnt signaling pathway	4/77	137/18723	0.00245652037533675	0.0494202828638402	0.0419758482400675	IGFBP1/DDIT3/FRZB/IGFBP4	4
BP	GO:0001649	osteoblast differentiation	5/77	229/18723	0.00253315263987973	0.0494202828638402	0.0419758482400675	SOX11/SPP1/TNC/COL1A1/PENK	5
BP	GO:0030193	regulation of blood coagulation	3/77	66/18723	0.00254072927575856	0.0494202828638402	0.0419758482400675	FAP/SERPINE2/SERPINE1	3
BP	GO:0042446	hormone biosynthetic process	3/77	66/18723	0.00254072927575856	0.0494202828638402	0.0419758482400675	STC2/ADM/DIO2	3
BP	GO:1903317	regulation of protein maturation	3/77	67/18723	0.00265202015903828	0.0506229977815512	0.0429973919451288	SERPINE2/SERPINE1/CLEC3B	3
BP	GO:0032355	response to estradiol	4/77	141/18723	0.0027258610154849	0.0506229977815512	0.0429973919451288	CCND1/COL1A1/POSTN/PENK	4
BP	GO:0032026	response to magnesium ion	2/77	19/18723	0.00272819031736989	0.0506229977815512	0.0429973919451288	CCND1/TNFRSF11B	2
BP	GO:0007160	cell-matrix adhesion	5/77	233/18723	0.00272951586784539	0.0506229977815512	0.0429973919451288	SERPINE1/APOD/THY1/COL3A1/POSTN	5
BP	GO:1900046	regulation of hemostasis	3/77	68/18723	0.00276628035327396	0.0507151398100226	0.0430756541399103	FAP/SERPINE2/SERPINE1	3
BP	GO:0015669	gas transport	2/77	20/18723	0.00302326735429572	0.0535790158900186	0.0455081296488724	HBB/HBA2	2
BP	GO:0048670	regulation of collateral sprouting	2/77	20/18723	0.00302326735429572	0.0535790158900186	0.0455081296488724	NGF/SPP1	2
BP	GO:2000678	negative regulation of transcription regulatory region DNA binding	2/77	20/18723	0.00302326735429572	0.0535790158900186	0.0455081296488724	SOX11/DDIT3	2
BP	GO:0050818	regulation of coagulation	3/77	71/18723	0.00312713591562391	0.0548107888507707	0.0465543542325965	FAP/SERPINE2/SERPINE1	3
BP	GO:0042246	tissue regeneration	3/77	72/18723	0.00325353018154713	0.0564063112996486	0.0479095348243839	IGFBP1/APOD/POSTN	3
BP	GO:0046885	regulation of hormone biosynthetic process	2/77	21/18723	0.0033326292097737	0.0571563826837533	0.0485466190489955	STC2/ADM	2
CC	GO:0062023	collagen-containing extracellular matrix	19/78	425/19550	3.54765276593621e-15	6.20839234038836e-13	5.48952585886971e-13	COL15A1/HTRA1/EFEMP1/SERPINE2/OGN/TGFBI/VIT/TNC/SERPINE1/S100A4/RARRES2/MXRA5/COL1A2/CLEC3B/COL3A1/AMTN/LRRC15/COL1A1/POSTN	19
CC	GO:0005788	endoplasmic reticulum lumen	13/78	313/19550	3.0731461470074e-10	2.68900287863147e-08	2.37764465057941e-08	COL15A1/IGFBP1/STC2/SPP1/IGFBP3/TNC/PRSS23/COL1A2/IGFBP4/COL3A1/AMTN/COL1A1/PENK	13
CC	GO:0005583	fibrillar collagen trimer	3/78	12/19550	1.30975708871796e-05	0.000573018726314105	0.000506669189582998	COL1A2/COL3A1/COL1A1	3
CC	GO:0098643	banded collagen fibril	3/78	12/19550	1.30975708871796e-05	0.000573018726314105	0.000506669189582998	COL1A2/COL3A1/COL1A1	3
CC	GO:0098644	complex of collagen trimers	3/78	21/19550	7.71574780834806e-05	0.00270051173292182	0.00238782090068877	COL1A2/COL3A1/COL1A1	3
CC	GO:0005581	collagen trimer	4/78	87/19550	0.000406031549190527	0.0118425868513904	0.0104713399528083	COL15A1/COL1A2/COL3A1/COL1A1	4
CC	GO:0005604	basement membrane	4/78	96/19550	0.000589772848028793	0.0147443212007198	0.0130370840090575	COL15A1/TGFBI/TNC/AMTN	4
CC	GO:0005614	interstitial matrix	2/78	10/19550	0.000692657739578049	0.0151518880532698	0.0133974589102596	VIT/TNC	2
CC	GO:0031838	haptoglobin-hemoglobin complex	2/78	11/19550	0.000844392461013936	0.0164187422974932	0.0145176247683098	HBB/HBA2	2
CC	GO:0005833	hemoglobin complex	2/78	12/19550	0.00101065143903929	0.0176864001831875	0.0156385012146079	HBB/HBA2	2
CC	GO:0031089	platelet dense granule lumen	2/78	14/19550	0.00138628155134055	0.0220544792258723	0.0195008026839292	RARRES2/CLEC3B	2
CC	GO:0031594	neuromuscular junction	3/78	70/19550	0.00275997333511308	0.0402496111370658	0.0355891298475108	SERPINE2/SPOCK1/POSTN	3
CC	GO:0042827	platelet dense granule	2/78	21/19550	0.00314176495617344	0.0422929897946424	0.0373959067657891	RARRES2/CLEC3B	2
CC	GO:0071682	endocytic vesicle lumen	2/78	23/19550	0.00376559312246277	0.0470699140307846	0.041619713458799	HBB/HBA2	2
MF	GO:0005201	extracellular matrix structural constituent	10/76	172/18368	2.23365723669309e-09	4.66834362468855e-07	3.73843684878106e-07	COL15A1/EFEMP1/OGN/TGFBI/TNC/MXRA5/COL1A2/COL3A1/COL1A1/POSTN	10
MF	GO:0019838	growth factor binding	7/76	141/18368	1.90100760972642e-06	0.000198655295216411	0.000159084321024474	IGFBP1/HTRA1/IGFBP3/COL1A2/IGFBP4/COL3A1/COL1A1	7
MF	GO:0048018	receptor ligand activity	11/76	487/18368	4.91824996691485e-06	0.000248375704521677	0.000198900715280517	CRLF1/NGF/CXCL14/IL11/STC2/SPP1/EFEMP1/ADM/OGN/TNFRSF11B/PENK	11
MF	GO:0030546	signaling receptor activator activity	11/76	495/18368	5.74150144430497e-06	0.000248375704521677	0.000198900715280517	CRLF1/NGF/CXCL14/IL11/STC2/SPP1/EFEMP1/ADM/OGN/TNFRSF11B/PENK	11
MF	GO:0005520	insulin-like growth factor binding	4/76	29/18368	5.94200250051859e-06	0.000248375704521677	0.000198900715280517	IGFBP1/HTRA1/IGFBP3/IGFBP4	4
MF	GO:0048407	platelet-derived growth factor binding	3/76	11/18368	1.09675153724556e-05	0.000382035118807205	0.000305935955126394	COL1A2/COL3A1/COL1A1	3
MF	GO:0031994	insulin-like growth factor I binding	3/76	13/18368	1.88973313254231e-05	0.00056422032100192	0.000451830929434929	IGFBP1/IGFBP3/IGFBP4	3
MF	GO:0030020	extracellular matrix structural constituent conferring tensile strength	4/76	41/18368	2.44007657036563e-05	0.000637470004008021	0.00051048970353702	COL15A1/COL1A2/COL3A1/COL1A1	4
MF	GO:0008191	metalloendopeptidase inhibitor activity	3/76	16/18368	3.66723896163666e-05	0.000851614381091179	0.000681977771813133	NGF/RARRES1/SPOCK1	3
MF	GO:0002020	protease binding	5/76	135/18368	0.000242111695190651	0.00506013442948461	0.00405218521424353	FAP/SERPINE1/COL1A2/COL3A1/COL1A1	5
MF	GO:0005178	integrin binding	5/76	144/18368	0.000326352234990425	0.00620069246481808	0.0049655507524859	FAP/SPP1/TGFBI/THY1/COL3A1	5
MF	GO:0031720	haptoglobin binding	2/76	10/18368	0.000744135246924692	0.0129603555506051	0.0103787284439497	HBB/HBA2	2
MF	GO:0004866	endopeptidase inhibitor activity	5/76	180/18368	0.000900199474332153	0.0144724377027246	0.0115896126654909	NGF/SERPINE2/SERPINE1/RARRES1/SPOCK1	5
MF	GO:0030414	peptidase inhibitor activity	5/76	187/18368	0.00106753958693051	0.0159368409763198	0.0127623153625528	NGF/SERPINE2/SERPINE1/RARRES1/SPOCK1	5
MF	GO:0004601	peroxidase activity	3/76	51/18368	0.00122904961345376	0.0164190503901341	0.0131484714783749	PTGES/HBB/HBA2	3
MF	GO:0061135	endopeptidase regulator activity	5/76	194/18368	0.00125696079541697	0.0164190503901341	0.0131484714783749	NGF/SERPINE2/SERPINE1/RARRES1/SPOCK1	5
MF	GO:0005344	oxygen carrier activity	2/76	14/18368	0.00148874872007581	0.0177312349331837	0.0141992765266996	HBB/HBA2	2
MF	GO:0016684	oxidoreductase activity, acting on peroxide as acceptor	3/76	55/18368	0.00153010058308126	0.0177312349331837	0.0141992765266996	PTGES/HBB/HBA2	3
MF	GO:0050840	extracellular matrix binding	3/76	56/18368	0.00161193044847125	0.0177312349331837	0.0141992765266996	SPP1/TGFBI/LRRC15	3
MF	GO:0005539	glycosaminoglycan binding	5/76	230/18368	0.00264615598866541	0.0263355524586224	0.0210896642705664	TNFAIP6/SERPINE2/VIT/CLEC3B/POSTN	5
MF	GO:0061134	peptidase regulator activity	5/76	230/18368	0.00264615598866541	0.0263355524586224	0.0210896642705664	NGF/SERPINE2/SERPINE1/RARRES1/SPOCK1	5
MF	GO:0005125	cytokine activity	5/76	235/18368	0.00290270157851256	0.0275756649958693	0.022082753635574	CRLF1/CXCL14/IL11/SPP1/TNFRSF11B	5
MF	GO:0008083	growth factor activity	4/76	162/18368	0.00457048775128242	0.0415318234790446	0.0332589268857622	NGF/IL11/EFEMP1/OGN	4
MF	GO:0016209	antioxidant activity	3/76	86/18368	0.00544657973503929	0.0474306318593005	0.0379827270996161	PTGES/HBB/HBA2	3
MF	GO:0001968	fibronectin binding	2/76	28/18368	0.00595673379366653	0.0497982945150522	0.0398787651870727	IGFBP3/LRRC15	2
