# Supplementary material for: Identification of osteoarthritis-characteristic genes and immunological micro-environment features through bioinformatics and machine learning-based approaches
Source: BMC Med Genomics. 2023 Oct 7;16:236. doi: 10.1186/s12920-023-01672-y (PMC10559406; doi:10.1186/s12920-023-01672-y)
Supplement: Supplementary file 1 — Additional file 1. [file 12920_2023_1672_MOESM1_ESM.zip › Supplementary material/2KEGG.txt]

ID	Description	GeneRatio	BgRatio	pvalue	p.adjust	qvalue	geneID	Count
hsa04933	AGE-RAGE signaling pathway in diabetic complications	5/37	100/8163	7.96954980505385e-05	0.00564325950532821	0.00468460566552705	CCND1/SERPINE1/COL1A2/COL3A1/COL1A1	5
hsa04974	Protein digestion and absorption	5/37	103/8163	9.17603171598082e-05	0.00564325950532821	0.00468460566552705	KCNN4/COL15A1/COL1A2/COL3A1/COL1A1	5
hsa04510	Focal adhesion	6/37	201/8163	0.000254263211083219	0.010424791654412	0.00865387069300782	SPP1/SHC4/CCND1/TNC/COL1A2/COL1A1	6
hsa04512	ECM-receptor interaction	4/37	88/8163	0.000634790493174782	0.0195198076651245	0.0162038625889352	SPP1/TNC/COL1A2/COL1A1	4
hsa04151	PI3K-Akt signaling pathway	7/37	354/8163	0.000907058108679621	0.0223136294735187	0.018523081377247	NGF/SPP1/CCND1/TNC/DDIT4/COL1A2/COL1A1	7
hsa04926	Relaxin signaling pathway	4/37	129/8163	0.00262556640792602	0.052050677798935	0.0432085215789191	SHC4/COL1A2/COL3A1/COL1A1	4
hsa05165	Human papillomavirus infection	6/37	331/8163	0.00340655339630199	0.052050677798935	0.0432085215789191	SPP1/CCND1/TNC/NOTCH3/COL1A2/COL1A1	6
hsa04371	Apelin signaling pathway	4/37	139/8163	0.00343878842792101	0.052050677798935	0.0432085215789191	SPP1/CCND1/SERPINE1/NOTCH3	4
hsa04917	Prolactin signaling pathway	3/37	70/8163	0.00380858618040988	0.052050677798935	0.0432085215789191	SHC4/CISH/CCND1	3
hsa04115	p53 signaling pathway	3/37	73/8163	0.00428722776162215	0.0527329014679524	0.0437748518818261	IGFBP3/CCND1/SERPINE1	3
