# Supplementary material for: Identification of osteoarthritis-characteristic genes and immunological micro-environment features through bioinformatics and machine learning-based approaches
Source: BMC Med Genomics. 2023 Oct 7;16:236. doi: 10.1186/s12920-023-01672-y (PMC10559406; doi:10.1186/s12920-023-01672-y)
Supplement: Supplementary file 1 — Additional file 1. [file 12920_2023_1672_MOESM1_ESM.zip › Supplementary material/3λ.txt]

cvfit$lambda.1se
0.1005034
cvfit$lambda.min
0.01715948

 Df  %Dev   Lambda
1   0  0.00 0.306900
2   2  5.06 0.279700
3   2  9.79 0.254800
4   2 13.86 0.232200
5   2 17.39 0.211600
6   2 20.49 0.192800
7   2 23.22 0.175600
8   2 25.63 0.160000
9   3 27.96 0.145800
10  3 30.06 0.132900
11  3 31.96 0.121100
12  3 33.68 0.110300
13  3 35.23 0.100500
14  3 36.64 0.091570
15  3 37.92 0.083440
16  3 39.08 0.076030
17  3 40.12 0.069270
18  3 41.07 0.063120
19  3 41.92 0.057510
20  3 42.68 0.052400
21  3 43.36 0.047750
22  3 43.97 0.043510
23  3 44.52 0.039640
24  3 45.00 0.036120
25  3 45.42 0.032910
26  3 45.80 0.029990
27  3 46.12 0.027320
28  3 46.41 0.024900
29  3 46.66 0.022680
30  3 46.88 0.020670
31  3 47.07 0.018830
32  3 47.23 0.017160
33  3 47.38 0.015640
34  3 47.50 0.014250
35  3 47.60 0.012980
36  3 47.69 0.011830
37  3 47.77 0.010780
38  3 47.83 0.009819
39  3 47.89 0.008947
40  3 47.94 0.008152
41  3 47.98 0.007428
42  3 48.01 0.006768
43  3 48.04 0.006167
44  3 48.06 0.005619
45  3 48.08 0.005120
46  3 48.10 0.004665
47  3 48.12 0.004251
48  3 48.13 0.003873
49  3 48.14 0.003529
50  3 48.15 0.003215
51  3 48.15 0.002930
52  3 48.16 0.002669
53  3 48.17 0.002432
54  3 48.17 0.002216
55  3 48.17 0.002019
56  3 48.18 0.001840
57  3 48.18 0.001676
58  3 48.18 0.001528
59  3 48.18 0.001392
60  3 48.18 0.001268
61  3 48.19 0.001156
62  3 48.19 0.001053
