# Supplementary material for: Identification of osteoarthritis-characteristic genes and immunological micro-environment features through bioinformatics and machine learning-based approaches
Source: BMC Med Genomics. 2023 Oct 7;16:236. doi: 10.1186/s12920-023-01672-y (PMC10559406; doi:10.1186/s12920-023-01672-y)
Supplement: Supplementary file 1 — Additional file 1. [file 12920_2023_1672_MOESM1_ESM.zip › Supplementary material/4diffgene.txt]

id	logFC	AveExpr	t	P.Value	adj.P.Val	B
PPP1R14C	1.55490897839948	7.57535094774775	9.18104904917798	2.55935450111083e-15	2.14358736240538e-11	24.1970092746676
CD55	1.35577499928432	9.5802701990991	9.09231450048419	4.09452379597152e-15	2.28624560354396e-11	23.7488856780578
CRLF1	1.74163585517242	9.28284073963964	8.94561568029187	8.89229032307535e-15	3.01795764909839e-11	23.009146394902
TNFAIP6	2.23464860780742	7.96677036306306	8.94316123267535	9.00829099486116e-15	3.01795764909839e-11	22.9967824988353
KCNN4	1.31426135914119	6.60497740540541	8.28849007499682	2.79645662403456e-13	6.69192070131471e-10	19.7183834857871
HERC5	-1.2544355459987	7.19790245225225	-8.21790188632759	4.03789944755228e-13	8.45485670574352e-10	19.3676982041181
NGF	1.91121528353937	6.99445471801802	8.16195937002061	5.39990421172432e-13	1.00504217167327e-09	19.0902363797342
TSPAN2	1.10659317033182	8.37711378108108	7.99402529831682	1.28859367165492e-12	1.84059649533984e-09	18.2599425671699
DYSF	1.02591515198439	8.41940180990991	7.98957555754546	1.3185575753136e-12	1.84059649533984e-09	18.2379983434934
MEX3D	1.08235990474951	6.38252428738739	7.90880500312984	2.00018194443935e-12	2.57731136548489e-09	17.8402012560063
COL15A1	1.1573010776838	10.9229593027027	7.80444284588479	3.42137336610971e-12	3.53215448696606e-09	17.3277550872201
IGFBP1	1.60681883532857	5.50584833873874	7.54997718854888	1.25628577457466e-11	1.10758121104737e-08	16.0861643645323
LEPREL1	1.30961182179571	9.07370058018018	7.49190031632601	1.68755160349422e-11	1.34610366238723e-08	15.8044872635572
SOX11	1.60413864131425	6.45829670990991	7.34169513083289	3.60861795323685e-11	2.62817214498567e-08	15.0791348109632
FAP	1.2999085415745	9.75847367207207	7.31889021205299	4.04830273746344e-11	2.82554663146875e-08	14.969421127835
CXCL14	1.89933116558231	7.00040900900901	7.12311259850275	1.08103365497327e-10	6.7068128720212e-08	14.032291669286
IL11	2.1189395732596	6.11828981891892	7.09812751676223	1.22461018565048e-10	7.10292821722202e-08	13.9133311146188
CLIC3	1.13938490618088	6.4446025963964	7.09729807205	1.22968729209861e-10	7.10292821722202e-08	13.909384460891
ALDH1L1	-1.08752378575146	7.15286431711712	-7.08723341271665	1.29298025173645e-10	7.21957073227908e-08	13.8615080546088
STC2	-1.33064755276512	10.7170968837838	-6.82687077525643	4.69486509972513e-10	2.1255050077161e-07	12.6317709401592
HTRA1	1.15035559154197	13.8008941963964	6.79809927519184	5.40800802563739e-10	2.24328212359586e-07	12.4969606869574
SPP1	2.10049011418347	10.2968320315315	6.7950094004707	5.49069112694349e-10	2.24328212359586e-07	12.4824962708862
TOP2A	1.4844578322056	6.07760192252252	6.74525527364812	7.00776436823145e-10	2.79493002219631e-07	12.2499460449002
EFEMP1	1.33554722563435	8.85044277207207	6.73158717475989	7.49262317129253e-10	2.89875219423765e-07	12.1861813858715
DDIT3	-1.03069710429408	7.89238688108108	-6.69899132066601	8.78681390741564e-10	3.10550561923426e-07	12.0343259033846
BAALC	1.03752125413143	7.70024444504504	6.64703901671401	1.1320094183705e-09	3.64778481957176e-07	11.7929174138213
ST6GALNAC5	1.24603781099544	6.15893438738739	6.64006317575389	1.17110829204431e-09	3.70136509434608e-07	11.7605616181391
SERPINE2	1.21577635087834	12.2007537045045	6.536215938728	1.93820446877043e-09	5.47562191713222e-07	11.2805805149276
ADM	-1.73440765016264	9.96071935855856	-6.53376636662699	1.9612997136167e-09	5.47562191713222e-07	11.2692974141938
FRZB	-1.18457120800261	11.3778150828829	-6.42979473789644	3.23715960961618e-09	8.34240932625855e-07	10.792082465172
IGFBP3	1.60014959655173	7.6674154963964	6.36414497154885	4.4342685428327e-09	1.04617510367592e-06	10.4925020488632
SHC4	1.30200211340273	7.51759004684685	6.3210571043607	5.4474119754468e-09	1.26735552778763e-06	10.2966315850571
PTGES	1.37284676655822	9.25983237657658	6.30613748464479	5.84889894128721e-09	1.32398521845273e-06	10.2289506296229
CISH	-1.08923060676643	6.92541386576577	-6.26025681191646	7.27528016731527e-09	1.47031923445303e-06	10.0212797992865
GFRA2	1.36392668379961	8.17920622072072	6.21207164255307	9.14238580942682e-09	1.80169534933775e-06	9.80393708583355
OGN	1.14451615289525	10.3009228063063	6.19277607125595	1.00159658707275e-08	1.92847637127077e-06	9.71712404159495
CCND1	1.01384081008458	9.74513935945946	6.1796247682902	1.06579665442448e-08	2.00597300654656e-06	9.65802792069621
TGFBI	1.85877016070267	11.672669490991	6.16327209183449	1.15129918729566e-08	2.11927611938348e-06	9.58462942108061
VIT	-1.16859446239427	8.19231722252252	-6.15124382921195	1.21846777477055e-08	2.14847933633489e-06	9.53070006341817
LOC143666	-1.04220502635003	6.98042019369369	-6.13802460487015	1.29674110660391e-08	2.24391812321746e-06	9.47148906906837
TNC	1.71213687924529	11.2800727981982	6.1374327141038	1.30035923923073e-08	2.24391812321746e-06	9.46883932429377
DDIT4	-1.6176373366298	10.5281046567568	-6.05902652539657	1.87883914084331e-08	2.96909758945908e-06	9.11892806598019
TUBB3	1.0642187889395	6.04511398558559	6.03212813946937	2.13060825884528e-08	3.30461286517753e-06	8.99939209967481
SERPINE1	1.38175596896552	8.72909628558559	6.02576770489901	2.19483227239479e-08	3.37299407292525e-06	8.97116473063365
S100A4	1.51091689011061	11.2945324405405	5.90141582593477	3.91095246250007e-08	5.55189531350328e-06	8.42229160608803
ASPM	1.00050446193884	5.92059074324324	5.83967140643294	5.19910671770052e-08	7.08050704294321e-06	8.15192395164693
TREM1	1.46567313493819	6.41616222162162	5.80805323867586	6.01177682998444e-08	8.05626189432555e-06	8.01404329554514
TNFRSF11B	1.23324389277813	10.3418752864865	5.79176632794961	6.47781002759455e-08	8.49114882140063e-06	7.94317162385818
GRIA2	1.42289407456084	6.88409068378378	5.70608729684977	9.57786026775168e-08	1.16957549252253e-05	7.57207465745864
NOTCH3	1.39779425016266	6.57371132432432	5.63963237388156	1.29459473389302e-07	1.40816599918455e-05	7.28628183288104
RARRES2	-1.06115143214053	7.96866197027027	-5.6169177608038	1.43445664082261e-07	1.48716366056459e-05	7.18901276840656
DIO2	1.16140207612232	8.31298754054054	5.53612618866768	2.06259393025418e-07	1.99713935986635e-05	6.84479479646368
BEX2	-1.20546260182173	7.34514187837838	-5.4574808378984	2.92965852110545e-07	2.68167813590368e-05	6.51239434915788
RARRES1	1.0157074933637	6.55723164144144	5.42263779762223	3.41958738648545e-07	3.03076763550359e-05	6.36598758750908
APOD	-1.7395727253741	11.4448616342342	-5.3635179208886	4.44019347318e-07	3.59312467967334e-05	6.11880137871164
DNER	1.15412898952505	8.30226166756757	5.35294460687179	4.65177133851022e-07	3.71056293768499e-05	6.0747580468886
DUSP2	-1.03390268113208	5.61917825585586	-5.25536099505526	7.13161481116637e-07	5.23954735534421e-05	5.67067095780665
HBB	1.99561932940794	9.54251083513513	5.24585904893911	7.43290356553344e-07	5.32103907894831e-05	5.63155802182344
SPOCK1	1.15738986402082	9.29665285135135	5.24239735276943	7.54572644621029e-07	5.35586710595206e-05	5.61731904458389
PDLIM1	1.11909359726741	6.18177041891892	5.12222381464569	1.26868488131957e-06	8.03317970404432e-05	5.12650747715775
MXRA5	1.42318374372154	11.0419892873874	5.09113913490604	1.44960405019091e-06	8.86215965136786e-05	5.00067496849113
CDH10	1.00619780104099	5.76326871891892	5.07584539585085	1.5476109973309e-06	9.29453153088359e-05	4.93893717800027
PRSS23	1.05418788158751	7.63679981531532	4.99995380528695	2.13765707779015e-06	0.000123902746401602	4.63427626547116
COL1A2	1.4181180156799	12.0784384990991	4.90111980027333	3.2419790095916e-06	0.000169707469967715	4.24182756792542
THY1	1.47425964268055	8.23241144774775	4.89275304999925	3.35757994899851e-06	0.000173395670665985	4.20883273303209
TNFRSF12A	1.12163338028627	6.79006810810811	4.81111496102116	4.71739806478718e-06	0.000226421590209885	3.88878493994795
IGFBP4	1.05604918282368	9.42156183783784	4.74878635151595	6.10192440915065e-06	0.000274030390824886	3.64678505288159
HBA2	1.42312601242681	8.65044267027027	4.70186874979276	7.39651029439149e-06	0.000314464324724243	3.46598457082648
ANPEP	1.24277944886142	7.16204133423423	4.65144608657312	9.08398739699141e-06	0.000369334642929619	3.2730011706694
TPPP3	1.08570698295381	7.42239501081081	4.64655608765038	9.26619116542092e-06	0.000374922628531319	3.25435921113796
CLEC3B	1.05087000806766	7.67558672612613	4.57402436056682	1.24218121185957e-05	0.000470764196376914	2.97939392897406
COL3A1	1.12972293845153	13.4633575864865	4.54704553271043	1.38426376497491e-05	0.000514141958472165	2.8778630796281
AMTN	1.6739943160052	7.40183227297297	4.52090758690043	1.53682599726041e-05	0.000559638527828459	2.77988604401072
LRRC15	1.3146374870527	7.01735527387387	4.44921511626509	2.04333491233498e-05	0.000697105969786625	2.51313647909278
MT1G	1.20315773376709	10.0190598576577	4.34016041653767	3.13450350179236e-05	0.000974138555816767	2.11304938992043
COL1A1	1.76786500943397	11.1161002252252	4.21057073189479	5.16658640982323e-05	0.00143287233362498	1.64675611918525
CRIP1	1.04062900826285	10.5892777414414	4.06672357208406	8.89549860132473e-05	0.00216582117835451	1.14112103499281
CHRDL2	-1.45900256987639	8.48275801261261	-4.03116789319989	0.000101549196636298	0.00234951739344561	1.0181248171659
POSTN	1.50605417195836	7.23372842972973	3.89545743647582	0.000167155527751448	0.0033650116010816	0.556068935708065
PENK	1.05804454502277	7.30007095765766	2.93975307977835	0.00399046448907427	0.0343143073185232	-2.33911757351998
